# Supplementary material for: Increasing Frequency of G275E Mutation in the Nicotinic Acetylcholine Receptor α6 Subunit Conferring Spinetoram Resistance in Invading Populations of Western Flower Thrips in China
Source: Insects. 2022 Mar 28;13(4):331. doi: 10.3390/insects13040331 (PMC9029678; doi:10.3390/insects13040331)
Supplement: Supplementary file 1 [file insects-13-00331-s001.zip]

Archive with 1 entries (1 files):
- insects-1636733-supplementary.pdf
